# Supplementary material for: In Vivo Transmigrated Human Neutrophils Are Highly Primed for Intracellular Radical Production Induced by Monosodium Urate Crystals
Source: Int J Mol Sci. 2020 May 26;21(11):3750. doi: 10.3390/ijms21113750 (PMC7312864; doi:10.3390/ijms21113750)
Supplement: Supplementary file 1 [file ijms-21-03750-s001.zip]

Archive with 1 entries (1 files):
- Suppl Figure 1.pptx
